# Supplementary material for: Mapping cell diversity and dynamics in inflammatory temporomandibular joint osteoarthritis with pain at single-cell resolution
Source: JCI Insight. 2025 Feb 10;10(3):e184379. doi: 10.1172/jci.insight.184379 (PMC11948589; doi:10.1172/jci.insight.184379)
Supplement: Supporting data values [file jciinsight-10-184379-s053.xlsx]

## Sheet: Figure 1
	Fig 1B	BV/TV average			Fig 1C	Trabecular space average			Fig 1D	Trabecular thickness average			Fig 1E	Trabecular number (1/mm) average
		Control	CFA			Control	CFA			Control	CFA			Control	CFA
		0.497073	0.238664			0.025767	0.051829			0.321497	0.030064			1.7428	12.508
		0.907954	0.634396			0.016181	0.023354			0.121237	0.051802			7.71003	13.823
		0.983783	0.371299			0.019833	0.040193			0.647728	0.022455			1.83225	16.4632
		0.98287	0.641886			0.011511	0.021266			0.414789	0.047659			2.93321	15.8596
			0.395257				0.028768				0.026692				18.3113
			0.378146				0.038838				0.027607				15.5925
	Fig 1K	Cathepsin K+ cells
		Control	CFA
		32	48
		18	41
		20	70
	Fig 1H	Synovial hyperplasia			Fig 1I	Inflammatory score			Fig 1M	OARSI score
		Control	CFA			Control	CFA			Control	CFA
		0	0			0	0			0	3
		0	0			0	0			0.5	4
		0	0			0	0			0	3.5
		0	0			1	0			0	2
		0	0			0	0			0	2
		0	0			1	0			0	5
		1	0			0	0			0	3
		0	0			0	0			0	4
		0	2			0	3			0	5
		0	2			1	3			0	5
		1	2			1	3			1.5	4
		1	1			0	3			1	2
			2				3			0	3
			2				3			0	3
			2				3			0	6
			1				2			1	6
			2				2			1	3
			2				2			1	4
											4
											5
											3
											3

## Sheet: Figure 2
	Fig 2C	Head wirhdrawal threshold measurement (% change from baseline)
		Control	Control no1	Control no2	Control no3	Control no4	Control no5	Control no6	Control no7		CFA	CFA no1	CFA no2	CFA no3	CFA no4	CFA no5	CFA no6	CFA no7	CFA no8	CFA no9	CFA no10
		Baseline	0	0	0	0	0	0	0		Baseline	0	0	0	0	0	0	0	0	0	0
		Day1	-6.84611	5.75705	-16.0443	8.03383	-15.0866	1.19378	-3.8301		Day1	-52.14	-56	-67.0374	-58.2266	-62.2854	-56.5338	-64.0811	-40.3214	-64.7655	-65.9477
		Day3	16.6667	4.23299	6.22407	-8.4919	-27.9307	-14.9639	-4.04912		Day3	-52.8049	-53.9259	-55.8486	-44.4335	-56.3149	-51.1121	-41.0124	-39.0442	-30.935	-33.0065
		Day5	23.23	-4.1892	9.68188	13.5307	-22.6098	-15.4636	0.696672		Day5	-42.4082	-33.6	-45.2408	-52.1498	-45.9669	-37.2174	-37.3585	-47.7338	-25.1212	-52.3843
		Day7	7.72382	4.70463	6.91563	5.65539	-18.7078	-6.5186	-0.0379812		Day7	-38.901	-30.2135	-43.1049	-40.0985	-27.5191	-44.9059	-29.0007	-38.8985	-22.8901	-38.4314
		Day12	18.2709	14.0432	7.26141	16.3214	-20.2351	-3.94225	5.27654		Day12	-21.06	-19.7778	-38.9106	-26.3054	-9.95974	-29.9096	-10.1328	-18.0221	-10.8769	-20.3431
	Fig 2D	Bite force measurement (% change from baseline)
		Control	Control no1	Control no2	Control no3	Control no4	Control no5	Control no6	Control no7		CFA	CFA no1	CFA no2	CFA no3	CFA no4	CFA no5	CFA no6	CFA no7	CFA no8	CFA no9	CFA no10
		Baseline	0	0	0	0	0	0	0		Baseline	0	0	0	0	0	0	0	0	0	0
		Day1	-35.9894	0.298797	23.1884	-4.16739	-22.9537	-9.52031	1.91602		Day1	-50.215	-46.4571	-51.4221	-57.3905	-78.4351	-54.7236	-65.2686	-40.5856	-67.1137	-26.6654
		Day3	-19.2492	-1.76216	11.7426	24.9572	2.05737	-1.36004	9.5638		Day3	-38.6185	-38.6185	-43.3991	-28.3058	-65.6742	-46.0612	-60.4913	-44.4651	-35.0234	-6.6654
		Day5	-14.9211	-0.890708	18.1184	26.9293	-6.41682	4.8598	10.0693		Day5	-35.2398	-49.7381	-49.7478	-6.21754	-47.3453	-44.3874	-49.4145	-26.6654	-16.9645	-26.7419
		Day7	-12.0705	13.4617	16.2091	13.4197	-16.3394	-4.18211	22.2666		Day7	-31.5041	-40.9299	-36.5541	-6.65282	-44.1504	-51.7582	-21.9675	-17.4358	-38.1853	-26.6022
		Day12	-28.2715	18.4498	21.813	5.98905	3.56838	-5.60101	20.2894		Day12	-12.9302	-2.25442	14.1521	7.13261	-12.8758	-16.8121	-17.1617	-43.0292	-19.5927	-26.0608
	Fig 2G	CGRP neuron (%)			Fig 2H	Iba1 area (%)			Fig 2J	Process length			Fig 2K	Iba1+ cells (mean)			Fig 2L	Primary process/cell
		Control	CFA			Control	CFA			Control	CFA			Control	CFA			Control	CFA
		22	41			13.06	19.184			1932.34	418			27.25	31.1667			4	2
		16	39			10	21.285			1817	583			25.8333	34.1667			3	3
		25	33			15	16.747			1177	616			24.0833	33.4167			3	2
										1318	782							3	3
										3972	956							5	3
										2620	1688							4	4
										2910	2026							4	4
										1393.63	434							3	2
										1855	1517							5	4
										2037.6	891							6	3
										2683	856							6	2
										1086	548							4	3
										2282	625							7	2
										1650	285							4	3
										2613	1047							7	2
										1924								4

## Sheet: Figure 3 
	Fig 3G	TUBB3; CGRP (superior)
		Control	CFA
		2.09508	6
		2.75179	3.88953
		1.18683	4.40417
		1.42958	3.8961
		1.97049	3.73234

## Sheet: Figure 5 
	Fig 5I	TUBB3 (anterior)				Fig 5I	CD31 (anterior)
		Control	CFA				Control	CFA
		8.8	6.94933				4.58917	8.88788
		3.15741	11.016				1.44404	19.8
		4.44294	6.105				3.42934	19.3333
		1.42958	6.46667				1.76599	17.1373
		2.13224	8.94292					14.8913
			6.87098
	Fig 5J	TUBB3 (posterior)				Fig 5J	CD31 (posterior)
		Control	CFA				Control	CFA
		3.62214	7.4				5.63443	6.47043
		3.94862	5.57797				3.10613	14.7632
		3.53818	6.6129				4.62446	5.58855
		3.30822	5.09054				2.18219	7.68109
		1.20952	4.09182				2.62527	9.42506
	Fig 5K	TUBB3 (superior)				Fig 5K	CD31 (superior)
		Control	CFA				Control	CFA
		4	3.90508				4.81937	6.704
		2.13407	7.61193				4.40774	12.3665
		4.3984	3.78199				5.2139	8.63268
		1.2067	6.03202				6.30934	10.0118
		2.09705	4.35491					9.42506
			3.62408

## Sheet: Figure 6
	Fig 6F	Thy1 (anterior)				Fig 6F	Prg4 (anterior)
		Control	CFA				Control	CFA
		2.80437	3.204				4.38437	0.713464
		1.4798	3.62712				3.96946	0.804675
		2.75179	7.98774				5.06159	2.01881
		1.42568	5.8951					2.29213
	Fig 6G	Thy1 (posterior)				Fig 6G	Prg4 (posterior)
		Control	CFA				Control	CFA
		1.51392	5.432				9.86868	2.98363
		1.78798	6.39717				3.61599	3.42514
		1.89738	5.85807				5.04917	1.04043
							11.1881
							7.84347
	Fig 6H	Thy1 (superior)				Fig 6H	Prg4 (superior)
		Control	CFA				Control	CFA
		2.69624	6.08011				9.41293	2.3196
		1.60929	4.70042				6.40731	4.81654
		1.69031	8.13905				7.99879	2.09091
								2.39175

## Sheet: Figure 7
	Fig 7G	Iba1				Fig 7H	Ly6b (anterior)
		32.4012	70.031				1.477	19.2601
		35.0203	80				0	16.641
		40.021	77.01				0	7.54403
								8.533
	Fig 7L	Ly6b;IL1b (anterior)				Fig 7L	Iba1;IL1b (anterior)
		Control	CFA				Control	CFA
		0.129383	16.4598				0.131327	12.3156
		0	13.6598				0	7.22287
		0	6.73882				0	10.716
			22.543					17.545
								3.245
	Fig 7M	Ly6b;IL1b (posterior)				Fig 7M	Iba1;IL1b (posterior)
		Control	CFA				Control	CFA
		0	19.1907				0	10.8051
		0	20.6585				0	16.785
		0	7.26442				0	7.9938
			15.2209					19.2599
	Fig 7N	Ly6b;IL1b (superior)				Fig 7N	Iba1;IL1b (superior)
		Control	CFA				Control	CFA
		0	19.0507				0.164577	15.0729
		0	16.501				0	8.25665
		0	13.5069				0	14.8532

## Sheet: Figure 8
	Fig 8K	TUBB3; CGRP
		WT-CFA	Cx3cr1;Igf1 KO-CFA
		2.56098	4.00083
		3.56	5.09588
		2.23823	3.51947
		0.598115
		0.721376

## Sheet: Figure S1
	Fig S1E	TUBB3; CGRP (anterior)				Fig S1F	TUBB3; CGRP (posterior)
		Control	CFA				Control	CFA
		2.09342	8.88537				4.87581	6.94933
		3.16032	6.52091				4.10835	11.016
		8.79018	6.14302				1.21061	6.105
		3.20976	7.01265				3.58325	6.46667
		4.43902	10.9122				3.63718	8.94292
			13.871				3.41208	6.87098

## Sheet: Figure S3
	Fig S3C	Iba1; CD68 (anterior)
		Control	CFA
		0.529609	2.0698
		0.854493	3.5258
		1.13483	3.7347
	Fig S3D	Iba1; CD68 (posterior)
		Control	CFA
		0.7433	1.6539
		0.7819	1.789
		0.8666	1.1849
	Fig S3E	Iba1; CD68 (RDT)
		Control	CFA
		0.8351	2.2068
		0.9852	3.009
		1.1343	3.1579
